# Supplementary material for: Tau levels in platelets isolated from Huntington’s disease patients serve as a biomarker of disease severity
Source: J Neurol. 2025 Mar 6;272(3):254. doi: 10.1007/s00415-025-12966-9 (PMC11885373; doi:10.1007/s00415-025-12966-9)
Supplement: Supplementary file 2 — Supplementary file2 (XLSX 11634 KB) [file 415_2025_12966_MOESM2_ESM.xlsx]

## Sheet: Batch 1
												Percent of control
Disease status	Sex	700 - Tau13	800- pS199	Ponceau		Tau-13 / Ponceau	PS199/Tau-13	pS199/Ponceau				Tau-13 / Ponceau	PS199/Tau-13	pS199/Ponceau
Ctrl	50	3741.78	9850.42	12302	exclude non-quantifiable	0.30416	2.63255	0.800715				195.71	181.287	333.223
Ctrl	F	3072.81	5434.56	8375.65		0.366874	1.7686	0.648852				236.063	121.792	270.024
CTRL	F	6368.41	9909.18	22516.6	exclude non-quantifiable	0.282831	1.55599	0.440083				181.987	107.151	183.144
Ctrl	F	2943.32	3937.34	26210.3		0.112296	1.33772	0.150221				72.2567	92.1201	62.5156
Ctrl	M	652.389	1099.29	8842.65		0.0737775	1.68503	0.124317				47.4718	116.037	51.7354
Ctrl	M	3113.77	6253	27570.4		0.112939	2.00817	0.226801				72.67	138.29	94.3848
Ctrl	M	2450.95	1130.43	22044.9		0.11118	0.461221	0.0512786	0.155413	1.45215	0.240294	71.5383	31.7613	21.34
HD	F	5002.57	3303.29	16729.7		0.299024	0.660319	0.197451				192.405	45.4719	82.1706
HD	F	3249.39	662.683	8230.46		0.3948	0.203941	0.0805159				254.032	14.0441	33.5073
HD	F	3589.65	1262.83	15540.4	exclude non-quantifiable	0.230989	0.351797	0.081261				148.629	24.226	33.8174																				Wells 18-34 Tau- 13 700
HD	F	4876.42	7754.11	28402.2		0.171692	1.59012	0.273011				110.474	109.502	113.615										Wells 1-17 Tau- 13 700
HD	M	4823.45	9261.81	23204.3		0.207869	1.92016	0.399143				133.752	132.229	166.106
HD	M	4113.81	4596.66	17719.1		0.232168	1.11737	0.259418				149.387	76.9462	107.959
HD	M	6383.95	7386	16523.7		0.386351	1.15696	0.446994				248.596	79.6726	186.02
Ctrl	F	10099.7	1213.8	26190.6	exclude non-quantifiable	0.385623	0.120182	0.0463449				73.0445	80.4161	59.7151
Ctrl	F	8854.92	1285.31	6929.03		1.27795	0.145152	0.185497				242.067	97.1244	239.011
Ctrl	F	15971	3797.74	47032.3	exclude non-quantifiable	0.339575	0.23779	0.0807475				64.3221	159.11	104.042
Ctrl	M	7596.55	1790.7	24435.9		0.310877	0.235726	0.0732816				58.886	157.729	94.4227
Ctrl	M	3038.75	369.314	11605.6		0.261835	0.121535	0.031822				49.5965	81.3214	41.0024	Ponceau Rouge Batch 1
Ctrl	M	7337.06	993.638	17155.7		0.427674	0.135427	0.0579187				81.0097	90.6171	74.6277
Ctrl	M	5566.14	608.989	15405.1		0.361317	0.10941	0.0395316	0.52793	0.14945	0.0776101	68.4404	73.2082	50.9361
HD	F	9416.75	1468.73	16040.5		0.587061	0.15597	0.0915637				111.201	104.363	117.979
HD	F	5493.6	386.768	11231.4		0.48913	0.0704035	0.0344365				92.6507	47.1084	44.3711																				Wells 18-34 PS199 800
HD	F	5339.37	775.742	6715.33		0.795101	0.145287	0.115518				150.607	97.2147	148.844										Wells 1-17 PS199 800
HD	M	8071.68	1532.17	18204.2		0.443396	0.189821	0.0841658				83.9876	127.013	108.447
HD	M	7706.83	1575	23075.8		0.333979	0.204365	0.0682534				63.262	136.745	87.944
Ctrl	M	6997.46	1314.2	15224.3		0.459623	0.187811	0.0863223				87.0614	125.668	111.226
HD	M	12317.8	2064.32	13746		0.896098	0.167589	0.150176				169.738	112.137	193.501
					Numbers in red indicate values that were non-quantifiable. All such values were excluded from the final analysis

## Sheet: Batch 2
Disease status	Sex	700 - Tau13	800- pS199	Ponceau		Tau-13 / Ponceau	PS199/Tau-13	pS199/Ponceau				Tau-13 / Ponceau	PS199/Tau-13	pS199/Ponceau
Ctrl	F	832.042	463.973	4108.28		0.202528	0.557632	0.112936				81.9336	56.7921	48.2851
Ctrl	F	1374.31	503.135	4958.84		0.277143	0.366101	0.101462				112.119	37.2857	43.3796
Ctrl	M	3232.45	3049.12	9143.39	exclude-non quantifiable	0.353529	0.943285	0.333479				143.022	96.0692	142.577
Ctrl	F	1985.25	1626.25	6397.54		0.310314	0.81917	0.2542				125.539	83.4286	108.682
Ctrl	M	2254.92	2815.58	6698.85		0.336612	1.24864	0.420308				136.178	127.168	179.701
Ctrl	F	1397.68	2242.09	8205.63		0.170332	1.60415	0.273238				68.9086	163.375	116.821
Ctrl	M	1239.08	1605.34	6655.15		0.186183	1.29559	0.241218	0.247185	0.981881	0.233894	75.3213	131.95	103.131
HD	F	2671.96	2584.64	8022.64	exclude-non quantifiable	0.333052	0.967322	0.322168				134.738	98.5172	137.741
HD	F	4183.49	3629.02	9192.73		0.455087	0.867461	0.39477				184.108	88.3468	168.782
HD	M	4855.88	2695.75	4974.81		0.976093	0.555151	0.541879				394.883	56.5396	231.678			Ponceau Rouge Batch 2 wells 1-17									Wells 1-17 Tau-13 (700)										Wells 18-33 Tau-13 (700)
HD	F	5347.56	3592.06	8280.49		0.645802	0.67172	0.433798				261.262	68.4115	185.468
HD	M	4089.53	2137.63	4034.2		1.01372	0.522707	0.529876				410.104	53.2352	226.546
PHD	F	3977.32	3368.61	5877.66		0.676684	0.846956	0.573122				273.756	86.2585	245.035
HD	M	4083.93	2708.08	4245.81		0.961873	0.663106	0.637824				389.13	67.5343	272.698
Ctrl	F	24.3203	681.088	11298.7	exclude- protein too low	0.00215249	28.0049	0.0602803				5.54493	1162.13	68.5173
Ctrl	M	2556.32	4866.55	30140.2		0.0848143	1.90373	0.161464				218.486	78.9996	183.527
Ctrl	F	542.848	1118.02	22450.1		0.0241802	2.05955	0.0498002				62.2894	85.4655	56.6051
Ctrl	M	813.219	1861.02	21493.4		0.0378357	2.28846	0.0865855				97.4667	94.9648	98.4169
Ctrl	M	1103.63	2898.4	30308		0.0364139	2.62623	0.0956314				93.8041	108.981	108.699
Ctrl	M	736.711	1098.57	27846.3		0.0264563	1.49118	0.0394511				68.1528	61.88	44.8419			Ponceau Rouge Batch 2 wells 18-33
Ctrl	M	1025.17	4192.56	44161.2		0.0232142	4.08964	0.0949376	0.0388191	2.4098	0.0879782	59.801	169.709	107.91												Wells 1-17 PS199 (800)										Wells 18-33 PS199 (800)
HD	58	1015.39	1234.64	29523.6		0.0343926	1.21592	0.0418186				88.5971	50.4572	47.5328
HD	M	207.668	703.614	16316.3		0.0127277	3.38817	0.0431235				32.7871	140.6	49.0161
HD	F	1059.28	923.207	18020.8		0.0587811	0.871541	0.0512301				151.423	36.1665	58.2304
HD	M	1255.91	2260.35	16399.5		0.0765827	1.79977	0.137831				197.281	74.6854	156.665
HD	M	1036.11	2146.52	15932.6		0.0650305	2.07172	0.134725				167.522	85.9706	153.134
HD	M	528.625	1415.19	14870.7	exclude-non quantifiable	0.0355481	2.67712	0.0951663				91.5736	111.093	108.17
					Numbers in red indicate values that were non-quantifiable. All such values were excluded from the final analysis

## Sheet: Batch 3 
Disease status	Sex	700 - Tau13	800- pS199	Ponceau		Tau-13 / Ponceau	PS199/Tau-13	pS199/Ponceau				Tau-13 / Ponceau	PS199/Tau-13	pS199/Ponceau
Ctrl	M	4803.42	2112.93	23448		0.204854	0.439881	0.0901114				236.295	38.5012	106.935
Ctrl	F	1759.84	1995.42	23784.1		0.0739925	1.13386	0.0838974				85.349	99.2429	99.5607
Ctrl	M	617.971	969.242	14233.6		0.0434164	1.56843	0.0680954				50.0799	137.279	80.8085
Ctrl	F	215.285	662.221	22068.4		0.00975536	3.07602	0.0300077				11.2526	269.233	35.61
Ctrl	M	1309.16	1430.72	20138.2		0.065009	1.09285	0.0710451				74.9867	95.6532	84.3089
Ctrl	F	1820.25	2435.61	24119		0.0754697	1.33806	0.100983				87.0529	117.116	119.836
Ctrl	F	1858.81	2544.74	24666.6		0.0753576	1.36901	0.103166				86.9236	119.825	122.426
Ctrl	M	2166.57	2286.8	31509.5		0.0687594	1.05549	0.0725751				79.3127	92.3835	86.1246
Ctrl	F	1261.16	588.175	21785.3		0.0578902	0.466377	0.0269987				66.7752	40.8203	32.0392
Ctrl	M	2845.62	1551.37	22847.3		0.12455	0.545178	0.0679019	0.0866941	1.14251	0.0842676	143.666	47.7175	80.5789
																		Ponceau Red Batch 3											Tau 13 700
HD	M	369.223	510.301	23987		0.0153926	1.38209	0.021274				17.7551	120.97	25.2458
HD	F	162.148	871.937	22863.4		0.00709204	5.3774	0.0381367				8.18054	470.664	45.2567
HD	M	1218.73	899.328	22072.2		0.0552158	0.737921	0.0407449				63.6903	64.5876	48.3518
HD	F	1176.32	2865.06	26612.5		0.0442018	2.43561	0.107658				50.9859	213.18	127.758
HD	F	905.742	2434.35	25026.7		0.036191	2.68769	0.0972703				41.7457	235.244	115.43
HD	M	330.129	621.577	19835.3		0.0166435	1.88283	0.0313369				19.198	164.797	37.1874
HD	F	2645.62	3152.27	21930		0.120639	1.19151	0.143742				139.155	104.288	170.579
PHD	M	1784.98	800.712	20905.7		0.0853825	0.448583	0.0383011				98.487	39.2629	45.4518
PHD	M	1609.42	1166.32	28161.1		0.0571503	0.724688	0.0414161				65.9218	63.4293	49.1484
					Numbers in red indicate values that were non-quantifiable. All such values were excluded from the final analysis
																													PS199 800

## Sheet: Batch 4
						Raw values						% of control
Disease status	Sex	700 - Tau13	800- pS199	Ponceau		Tau-13 / Ponceau	PS199/Tau-13	pS199/Ponceau				Tau-13 / Ponceau	PS199/Tau-13	pS199/Ponceau
Ctrl		1563.59	2033.53	24452.9		0.063943	1.30055	0.083161				85.7831	97.4295	85.4852
Ctrl	F	2069.58	3160.54	25164.8		0.082241	1.52714	0.125594				110.331	114.404	129.104
Ctrl	F	1414.52	1296.7	19702.7		0.0717933	0.916709	0.0658135				96.3147	68.6744	67.6529
Ctrl	F	1799.45	1974.25	21934.8		0.0820365	1.09714	0.0900054	0.0745403	1.33486	0.0972812	110.057	82.1911	92.5209
HD	M	1278.77	574.868	18966.3		0.0674234	0.449546	0.0303099				90.4522	33.6773	31.157
HD	F	2779.14	1951.99	23944		0.116068	0.702371	0.0815231				155.712	52.6175	83.8014
HD	M	1371.71	1025.51	20120.2		0.0681759	0.747609	0.0509689				91.4618	56.0064	52.3934
Ctrl	F	2399.04	3280.18	22610.9		0.106101	1.36729	0.145071				142.34	102.429	149.125
Ctrl	F	768.77	1384.05	18692.5		0.0411272	1.80035	0.0740433				55.1744	134.871	76.1126
Ctrl		2661.58	2551.92	22407.4	exclude non-quantifiable	0.118781	0.9588	0.113887				159.352	71.8276	117.07			Batch 4 Ponceau Rouge
HD	F	1762.97	1864.46	19744.3		0.0892901	1.05757	0.0944303				119.788	79.2267	97.0694
PHD	F	2495.91	1823.32	20058.1		0.124434	0.730524	0.0909021				166.935	54.7266	93.4426
PHD	M	1619.14	2115.86	19493.7		0.0830598	1.30678	0.108541				111.429	97.8962	111.574												Tau-13 700
PHD	M	1592.79	2694.96	20723.5		0.0768592	1.69198	0.130044				103.111	126.753	133.678
PHD	M	1944.07	1689.82	16218	exclude non-quantifiable	0.119872	0.869217	0.104194				160.814	65.1166	107.106
					Numbers in red indicate values that were non-quantifiable. All such values were excluded from the final analysis
																										PS199 800

## Sheet: Batch 5
						Raw values						% of control
Disease status	Sex	700 - Tau13	800- pS199	Ponceau		Tau-13 / Ponceau	PS199/Tau-13	PS199/Ponceau				Tau-13 / Ponceau	PS199/Tau-13	PS199/Ponceau
Ctrl	M	3111.03	1458.85	19737.4		0.157621	0.468928	0.073913				111.016	59.8576	65.8621
Ctrl	F	2673.03	1957.75	21799.9		0.122617	0.732407	0.0898054				86.3618	93.49	80.0235
CTRL	49	3931.57	3289.76	22002.5		0.178687	0.836754	0.149517				125.854	106.81	133.231
CTRL	M	2696.51	2106.13	21635		0.124637	0.781059	0.0973487				87.7845	99.7004	86.7451
PHD	M	619.549	635.984	17637.4		0.0351269	1.02653	0.0360588	0.14198	0.783407	0.112224	24.7407	131.034	32.1311
preHD	M	4422.78	3385.1	22803.6		0.193951	0.765378	0.148446				136.604	97.6987	132.276
CTRL	F	4800.8	2421.65	22767		0.210866	0.504426	0.106366				148.518	64.3887	94.7806
preHD	M	3006.33	1554.01	20512.8		0.146559	0.516913	0.0757581				103.225	65.9827	67.5062
Pre-HD	M	3420.9	2144.67	21262.9		0.160886	0.62693	0.100864				113.316	80.0261	89.8778
Pre-HD	M	5394.56	2749.92	20258.5		0.266286	0.509759	0.135741				187.551	65.0695	120.956
																				Gel 1 Ponceau Rouge
CTRL	F	4169.4	3542.91	21435.2		0.194511	0.849742	0.165284				128.975	112.028	139.622																wels 1-14 Tau-13 700							wels 1-14 PS199 800
Ctrl	F	1453.06	985.583	18150.7		0.0800549	0.678283	0.0542999				53.0822	89.4235	45.8693
CTRL	F	2457.82	1640.03	22945.6		0.107115	0.667271	0.0714746	0.150813	0.758507	0.11838	71.0249	87.9717	60.3775
Pre-HD	F	2734.52	2025.26	22441.7		0.12185	0.740627	0.0902453				80.7953	97.6428	76.2339
preHD	F	2377.84	2000.55	21586.1		0.110156	0.841329	0.0926777				73.0416	110.919	78.2886
PHD	M	2129.22	1982.31	21218.7		0.100346	0.931007	0.0934229				66.5367	122.742	78.9181
HD	61	2183.23	1116.2	19198.4		0.113719	0.51126	0.0581402				75.4042	67.4035	49.1134
CTRL	F	4390.41	2420.82	33968.9		0.129248	0.551389	0.0712659				105.215	100.935	106.197
CTRL	F	1610.26	168.841	9204.8	samples excluded signal too low	0.174937	0.104853	0.0183427				142.409	19.194	27.3332
CTRL	M	4948.93	2776.42	41812.4		0.11836	0.561013	0.0664018				96.3521	102.697	98.9484
CTRL	F	3857.06	2030.5	31898.7		0.120916	0.526437	0.0636548	0.122842	0.54628	0.0671075	98.4326	96.3677	94.855
HD	M	4328.08	2943.35	32459.6		0.133338	0.680059	0.0906774				108.544	124.489	135.123
HD	M	4249.98	2857.21	26220.8	exclude nonquantifiable	0.162085	0.672287	0.108967				131.946	123.066	162.377																wells 16-26 Tau-13 700							wells 16-26 PS199 800
HD	M	3956.12	2142.82	26286.7		0.150499	0.541647	0.0815176				122.515	99.152	121.473
HD	F	4084.8	2051.78	20423.5		0.200004	0.502297	0.100462				162.815	91.9486	149.702
HD	M	5406.33	3110.42	27120.6		0.199344	0.575328	0.114688				162.277	105.317	170.902
HD	M	4688.9	1752.11	15726.8		0.298148	0.373672	0.111409				242.709	68.4031	166.016							Gel 2 Ponceau Rouge
HD	M	7065.96	1830.46	14803.7		0.477311	0.259053	0.123649				388.558	47.4213	184.255
Ctrl	F	2389.24	1095.6	41906.8		0.159135	0.164286	0.0261437				123.234	84.1369	108.879
CTRL	F	2292.52	1128.64	41098.8		0.0981156	0.27989	0.0274616				75.9802	143.342	114.368
CTRL	F	1665.43	757.538	41104.2		0.130148	0.141605	0.0184297	0.129133	0.195261	0.0240117	100.786	72.5212	76.753
HD	F	2095.43	1292.03	47946.6	from second scan - adjusted for different intensity	0.0967407	0.278551	0.0269472				74.9154	142.656	112.225
HD	M	1872.36	941.507	39307.8		0.0978876	0.24469	0.0239521				75.8036	125.315	99.752
HD	F	1384.47	566.642	38412.5		0.156984	0.0939679	0.0147515				121.568	48.1244	61.4347
HD	F	2038.12	1019.89	41764.6		0.127948	0.190859	0.0244201				99.0823	97.7458	101.701
HD	M	2109.66	1134.26	41973.4		0.143489	0.188329	0.0270232				111.117	96.4502	112.542																Gel 2 wells 1-15 Tau13 700							Gel 2 wells 1-15 PS199 800
HD	F	1732.17	1077.58	30646		0.0804308	0.437173	0.0351621				62.2852	223.892	146.438
		6170.65	2464.88	41906.8
		6668.86	2361.33	41098.8
		4032.44	1485.24	41104.2
		5349.65	2670.61	47946.6
		4638.39	1808.75	39307.8
		3847.75	1232.38	38412.5
		6030.16	2177.52	41764.6
		5343.71	2244.42	41973.4
		6022.74	2454.65	30646	exclude-nonquantifiable
						Numbers in red indicate values that were non-quantifiable. All such values were excluded from the final analysis
																														Gel 2 16-27 Tau-13 700							Gel 2 16-27 PS199 800
