# Supplementary material for: Tau levels in platelets isolated from Huntington’s disease patients serve as a biomarker of disease severity
Source: J Neurol. 2025 Mar 6;272(3):254. doi: 10.1007/s00415-025-12966-9 (PMC11885373; doi:10.1007/s00415-025-12966-9)
Supplement: Supplementary file 3 — Supplementary file3 (XLSX 3553 KB) [file 415_2025_12966_MOESM3_ESM.xlsx]

## Sheet: Gel 1
		1 Gel A 1-25			Absolute values			group average			% of control
Disease status	Sex	Tau-13	PS199	Total Protein	Tau-13/Ponceau	PS199/Ponceau	PS199/Tau 13	Tau-13/Ponceau	PS199/Ponceau	PS199/Tau 13	Tau-13/Ponceau	PS199/Ponceau	PS199/Tau 13
CTRL	F	3396.4	6286.94	22107.7	0.15363	0.284378	1.85106				125.03	113.351	88.6489
CTRL	M	2881.52	5777.08	25299.2	0.113898	0.22835	2.00487				92.6943	91.0193	96.0153
CTRL	F	2647.69	5717.75	26983.6	0.0981221	0.211897	2.15952				79.8556	84.461	103.422
CTRL	F	4243.85	7175.01	21134.1	0.200806	0.339499	1.69068				163.423	135.322	80.9684
CTRL	M	3076.69	7270.18	28963	0.106229	0.251017	2.36299				86.4529	100.054	113.166
CTRL	M	2771.99	7949.9	25490	0.108748	0.311884	2.86794				88.5036	124.315	137.348						Gel 1 A 1-25 Tau-13							Gel 1 A 1-25 PS199
CTRL	F	2487.22	4834.26	24031.6	0.103498	0.201162	1.94364				84.2305	80.1823	93.0827
CTRL	M	2692.26	4910.47	27453.5	0.0980661	0.178865	1.82392	0.122874	0.250881	2.08808	79.81	71.2945	87.3491
PHD	F	2593.14	5066	26800.4	0.0967575	0.189027	1.95362				78.745	75.3453	93.5606
PHD	F	2486.18	5381.09	28467.3	0.0873344	0.189027	2.1644				71.0761	75.3451	103.655
preHD	F	3273.79	12710.9	31880.9	0.102688	0.3987	3.88263				83.5714	158.92	185.943
PHD	M	3110.06	7997.03	27316.3	0.113853	0.292756	2.57134				92.6583	116.691	123.144
HD	M	2934.92	5732.85	27702.5	0.105944	0.206943	1.95332				86.2216	82.4865	93.5464
PHD	M	2761.96	7353.98	25599	0.107893	0.287276	2.6626				87.8076	114.507	127.514
preHD	M	2596.16	5752.67	23870.2	0.108762	0.240998	2.21584				88.5145	96.0606	106.118
HD	M	2779.29	5536.89	23258.8	0.119494	0.238056	1.9922				97.249	94.8879	95.4081
preHD		3005.71	7927.43	22719.7	0.132295	0.348923	2.63746				107.667	139.079	126.31
HD		2826.75	4986.19	27355.4	0.103334	0.182274	1.76393				84.0973	72.6536	84.4763						Gel 1 B 15-25 Tau-13							Gel 1 B 15-25 PS199
preHD		2835.25	6418.2	21081.8	0.134488	0.304443	2.26372				109.452	121.349	108.411
preHD		3326.15	9145.94	27192.7	0.122318	0.336338	2.7497				99.5469	134.062	131.686
HD	M	6661.75	6080.97	21550.3	0.309126	0.282176	0.912818				251.578	112.474	43.7157
																																		PLT Gel 1 A-B Ponceau Red
		1 Gel B 10-25			Absolute values			group average			% of control
Disease status	Sex	Tau-13	PS199	Total Protein	Tau-13/Ponceau	PS199/Ponceau	PS199/Tau 13	Tau-13/Ponceau	PS199/Ponceau	PS199/Tau 13	Tau-13/Ponceau	PS199/Ponceau	PS199/Tau 13
CTRL	F	2231.96	6102.18	24888	0.0896802	0.245186	2.734				106.112	74.0477	69.2633
CTRL	M	1588.04	4526.07	21481.4	0.0739261	0.210697	2.8501				87.4712	63.6319	72.2046
CTRL	F	1849.82	5623.08	22060.7	0.0838512	0.254891	3.03981				99.2148	76.9788	77.0105
CTRL	M	2328.93	7384.66	23227.2	0.100267	0.317932	3.17084				118.639	96.0175	80.3301
CTRL	M	1425.34	6505.58	17987.6	0.0792405	0.361671	4.56422				93.7594	109.227	115.63
CTRL	M	1650.58	6883	17807.9	0.092688	0.386514	4.17006				109.671	116.73	105.644
CTRL	F	1530.15	6636.26	20400.6	0.0750049	0.325297	4.33701				88.7477	98.2419	109.874
CTRL	F	1417.83	9516.55	17405.3	0.0814598	0.546761	6.71203	0.0845148	0.331119	3.94726	96.3853	165.125	170.043
HD	F	1651.8	5223.15	17771.7	0.0929457	0.293903	3.16209				109.976	88.7605	80.1085
HD	M	1397.86	9409.34	17986.5	0.077717	0.523132	6.73124				91.9568	157.989	170.53
HD	F	1517.87	5761.22	18771.1	0.080862	0.306919	3.79559				95.6779	92.6916	96.1577
HD	M	1142.05	7337.32	17771.7	0.0642621	0.412866	6.42471				76.0366	124.688	162.764
HD	M	849.071	4572.34	16621.9	0.0510815	0.27508	5.38511				60.4409	83.0759	136.427
HD	M	1320.65	5288.31	19495.7	0.0677406	0.271255	4.00432				80.1523	81.9207	101.445
HD	M	1238.85	7447.61	18627.6	0.0665064	0.399817	6.0117				78.692	120.747	152.301
HD	F	1441.46	9265.54	18947.1	0.0760781	0.489022	6.42789				90.0176	147.688	162.844
HD	F	1209.51	6595.46	15632.9	0.0773693	0.421895	5.453				91.5453	127.415	138.147
HD	M	1140.55	7353.68	14353.6	0.0794608	0.512322	6.44749				94.02	154.725	163.341
HD	F	1533.08	4927.47	14595.1	0.10504	0.337611	3.21411				124.286	101.961	81.4264
HD	M	1900.99	4333.61	15292.8	0.124306	0.283376	2.27966				147.082	85.5815	57.7531
							35	2606.1
							36	8264.08

## Sheet: Gel 2
		2 Gel A 1-17			Absolute values			group average			% of control
		Tau-13	PS199	Total Protein	Tau-13/Ponceau	PS199/Ponceau	PS199/Tau 13	Tau-13/Ponceau	PS199/Ponceau	PS199/Tau 13	Tau-13/Ponceau	PS199/Ponceau	PS199/Tau 13
Ctrl	F	1574.13	3618.52	26482.1	0.0594412	0.13664	2.29875				132.281	104.795	77.8228
Ctrl	F	382.631	1173.91	15351.6	0.0249245	0.0764681	3.06799				55.467	58.6466	103.865
Ctrl	F	1121.25	3226.98	23185.4	0.0483604	0.139182	2.87801				107.621	106.744	97.4335
Ctrl	M	1295.65	3233.49	25233.4	0.0513465	0.128143	2.49565				114.267	98.2782	84.489
Ctrl	M	992.389	2848.82	23016.9	0.0431156	0.123771	2.87067				95.9495	94.9249	97.185
Ctrl	M	970.47	3491.18	22712.2	0.042729	0.153714	3.59741				95.0891	117.889	121.788
Ctrl	M	1025.87	3557.98	22984.6	0.0446329	0.154799	3.46826	0.0449358	0.130388	2.95382	99.3261	118.721	117.416
PHD	F	819.785	3411.23	32700.2	0.0250697	0.104318	4.16113				55.7901	80.006	140.873
HD	F	1364.81	3399.98	25500.9	0.0535199	0.133328	2.49118				119.103	102.254	84.3374
HD	M	1234.88	3709.84	26431.6	0.0467197	0.140356	3.00422				103.97	107.645	101.706
HD	M	1146.84	2920.36	19101.1	0.0600408	0.15289	2.54644				133.615	117.258	86.2082
HD	M	1044.05	3465.21	18627.8	0.0560479	0.186024	3.31902				124.729	142.669	112.364
HD	M	1070.41	1479.38	17521.2	0.0610925	0.0844339	1.38206				135.955	64.7558	46.7891								Gel 2 A 1-17 Tau-13							Gel 2 A 1-17 PS199
		2 Gel B 17-34			Absolute values			group average			% of control
		Tau-13	PS199	Total Protein	Tau-13/Ponceau	PS199/Ponceau	PS199/Tau 13	Tau-13/Ponceau	PS199/Ponceau	PS199/Tau 13	Tau-13/Ponceau	PS199/Ponceau	PS199/Tau 13
Ctrl	F	1355.58	4195.38	15911.7	0.0851937	0.263666	3.0949				156.552	153.011	97.4648
Ctrl	F	1075.88	3446.01	21919	0.0490843	0.157215	3.20297				90.1972	91.2355	100.868
Ctrl		1153.75	3494.28	22535.4	0.0511973	0.155057	3.02862				94.08	89.983	95.3773
Ctrl	F	1028.48	3581.31	20282.2	0.0507083	0.176574	3.48216				93.1814	102.47	109.66
Ctrl	F	1023.19	3631.21	21444.5	0.0477133	0.169331	3.54892				87.6779	98.2663	111.763																										PLT Glel 2 A-B Ponceau Red
Ctrl		967.105	2864.66	23830.2	0.0405832	0.120211	2.9621				74.5755	69.7613	93.2827								Gel 2 B 17-34 Tau-13							Gel 2 B 17-34 PS199
Ctrl	F	1050.81	3055.92	18614	0.0564523	0.164173	2.90817	0.0544189	0.172318	3.1754	103.736	95.273	91.5842
HD	F	1143.99	3282.77	19710.3	0.05804	0.166551	2.86959				106.654	96.653	90.3692
HD	F	1459.07	2961.57	23032.8	0.0633475	0.12858	2.02976				116.407	74.618	63.9214
HD	M	2117.27	2820.89	17365.2	0.121926	0.162445	1.33232				224.051	94.2704	41.9576
HD	F	2504.82	3546.09	18829.9	0.133024	0.188322	1.4157				244.444	109.287	44.5834
HD	M	2259.79	2975.17	20232.9	0.111689	0.147046	1.31657				205.24	85.3341	41.4614
HD	M	2060.24	2692.94	20409.3	0.100946	0.131946	1.3071				185.498	76.5714	41.1633
HD	F	2120.98	2560.18	17116.2	0.123916	0.149576	1.20708				227.708	86.8025	38.0133
